# Supplementary material for: Temperature-Dependent Recombinase-Based Genetic Circuits
Source: Int J Mol Sci. 2025 Dec 15;26(24):12055. doi: 10.3390/ijms262412055 (PMC12733206; doi:10.3390/ijms262412055)
Supplement: Supplementary file 1 [file ijms-26-12055-s001.zip]

Archive with 1 entries (1 files):
- ijms-3957641-supplementary.pdf
